# Supplementary material for: Sleep Quality Is Associated with Vitamin B12 Status in Female Arab Students
Source: Int J Environ Res Public Health. 2021 Apr 25;18(9):4548. doi: 10.3390/ijerph18094548 (PMC8123316; doi:10.3390/ijerph18094548)
Supplement: Supplementary file 1 [file ijerph-18-04548-s001.zip]

Archive with 1 entries (1 files):
- ijerph-1172355-SI.pdf
